# Supplementary material for: Genomic and spatial analysis of local recurrences following risk-adapted breast radiotherapy in the IMPORT trials
Source: Breast Cancer Res. 2026 Apr 25;28:108. doi: 10.1186/s13058-026-02232-9 (PMC13267394; doi:10.1186/s13058-026-02232-9)
Supplement: Supplementary file 2 — Supplementary Material 2 [file 13058_2026_2232_MOESM2_ESM.xlsx]

## Sheet: Combined data
Sample1	Sample2	Patient	Trial	Copy number pair_ps	Copy number verdict	Copy number profile QC	Copy number verdict post-QC	Mutation pair_ps	Mutation verdict	Overall verdict	Has germline	Laterality	ER original	ER subsequent	ER the same?	HER2 original	HER2 subsequent	HER2 the same?	Receptors the same?	Grade original	Grade subsequent	Same grade?	Related by Jobsen et al histological criteria	Genomic/histological relatedness verdicts the same?	Histological type original	Histological type subsequent	Same type?	Time to IBTR	Time to CBC	Time to metastatic disease diagnosis	Time to death	Cause of death	Time to IBTR/CBC in days	Time to IBTR/CBC in years	<5 years or >5 years	Spatial mapping dataset available?	DICE	Flat DICE	Centroid x	Centroid y	Centroid z	Absolute centroid	recurrence mean dose (Gy)	Clinico-computation classification	CRF: true recurrence/new primary from MDT discussion?	CRF: site	CRF: subsequent tumour quadrant	CRF: position related to RT fields	Original quadrant
H01098 Primary	H01098 Recurrence	H01098	HIGH	0.591973	Non-related	Failed	N/a	1	Non-related	Non-related	Yes	Contralateral	Positive	Positive	Yes	Negative	Negative	Yes	Yes	2	2	Yes	Yes	No	NST	NST	Yes	N/a	1477	N/a	N/a	N/a	1477	4.04658	<5	N/a	N/a	N/a	N/a	N/a	N/a	N/a	N/a	N/a	N/a	N/a	N/a	N/a	N/a
H01106 Primary	H01106 Recurrence	H01106	HIGH	0.0119626	Ambiguous	Failed	N/a	0.0117571	Ambiguous	Ambiguous	Yes	Ipsilateral	Negative	Negative	Yes	Negative	Not available	N/a	N/a	3	3	Yes	Yes	No	NST	NST	Yes	554	N/a	N/a	1054	Breast cancer	554	1.51781	<5	Yes	0	0.133652	2.2422	-2.9017	-29.3421	29.5704	51.4714	Tumour bed	Local regional recurrence	Breast skin/breast parenchyma	Right UOQ/LOQ	Inside tumour bed PTV	Right LOQ
H01157 Primary	H01157 Recurrence	H01157	HIGH	0.00127638	Related	Passed	Related	0.0366404	Ambiguous	Related	Yes	Ipsilateral	Negative	Positive	Subsequent higher	Positive	Positive	Yes	ER different	3	3	Yes	No	No	NST	NST	Yes	403	N/a	N/a	N/a	N/a	403	1.10411	<5	Yes	0.0818479	0.253012	3.70361	2.29723	-1.08477	4.49118	48.6306	Tumour bed	Local regional recurrence	Breast parenchyma	Central	Inside tumour bed PTV	Central
H01199 Primary	H01199 Recurrence	H01199	HIGH	0.00190707	Related	Passed	Related	0	Related	Related	No	Ipsilateral	Positive	Positive	Yes	Positive	Positive	Yes	Yes	2	2	Yes	Yes	Yes	NST	NST	Yes	1265	N/a	1647	N/a	N/a	1265	3.46575	<5	Yes	0	0.125506	15.02	-3.34658	31.8069	35.3338	41.2196	Quadrant	Local regional recurrence	Breast parenchyma	Right UIQ	Inside tumour bed PTV	Right UOQ
H02023 Primary	H02023 Recurrence	H02023	HIGH	N/a	N/a	N/a	N/a	N/a	N/a	N/a	Yes	Contralateral	Positive	Positive	Yes	Negative	Negative	Yes	Yes	-	-	N/a	N/a	N/a	DCIS (HG)	DCIS (IG)	N/a	N/a	432	N/a	N/a	N/a	432	1.18356	<5	N/a	N/a	N/a	N/a	N/a	N/a	N/a	N/a	N/a	N/a	N/a	N/a	N/a	N/a
H02032 Primary	H02032 Recurrence	H02032	HIGH	0.176144	Non-related	Passed	Non-related	0.0840715	Non-related	Non-related	Yes	Ipsilateral	Positive	Negative	Subsequent lower	Negative	Negative	Yes	ER different	2	3	Subsequent higher	No	Yes	NST	micropapillary	No	1846	N/a	2220	2402	N/a	1846	5.05753	>5	Yes	0	0	-44.9008	21.1723	15.0378	51.8699	43.4696	Quadrant	Local regional recurrence	Breast parenchyma	left UOQ	Inside tumour bed PTV	Left UOQ
H02059 Primary	H02059 Recurrence	H02059	HIGH	0.419209	Non-related	Passed	Non-related	0.0031406	Related	Ambiguous	Yes	Ipsilateral	Positive	Negative	Subsequent lower	Negative	Negative	Yes	ER different	2	3	Subsequent higher	No	No	NST	NST	Yes	773	N/a	669	1122	N/a	773	2.11781	<5	Yes	0	0.091638	-4.62716	-5.30715	65.1264	65.5059	35.8691	Distant	New primary	Breast parenchyma	Right LOQ	Inside whole breast PTV but outside partial breast PTV	Right UOQ
H02061 Primary	H02061 Recurrence	H02061	HIGH	0.0592926	Non-related	Passed	Non-related	0.00136898	Related	Ambiguous	No	Ipsilateral	Positive	Positive	Yes	Negative	Negative	Yes	Yes	3	3	Yes	Yes	No	mixed NST and lobular	lobular	Partial	3242	N/a	N/a	N/a	N/a	3242	8.88219	>5	No	N/a	N/a	N/a	N/a	N/a	N/a	N/a	N/a	Local regional recurrence	Breast parenchyma	left UOQ	Inside tumour bed PTV	Left UOQ
H02082 Primary	H02082 Recurrence	H02082	HIGH	0.0560853	Ambiguous	Passed	Ambiguous	0.12804	Non-related	Non-related	No	Contralateral	Positive	Positive	Yes	Negative	Positive	Subsequent higher	HER2 different	3	-	N/a	N/a	N/a	NST	DCIS (HG)	N/a	N/a	146	N/a	N/a	N/a	146	0.4	<5	N/a	N/a	N/a	N/a	N/a	N/a	N/a	N/a	N/a	N/a	N/a	N/a	N/a	N/a
H02112 Primary	H02112 Recurrence	H02112	HIGH	0.543863	Non-related	Passed	Non-related	0.000724754	Related	Ambiguous	Yes	Ipsilateral	Negative	Negative	Yes	Negative	Negative	Yes	ER different	3	3	Yes	No	No	NST	NST	Yes	2197	N/a	N/a	N/a	N/a	2197	6.01918	>5	Yes	0	0	-5.11053	28.595	28.3595	40.5962	41.2278	Quadrant	Local regional recurrence	Axilla/breast skin/breast parenchyma	Left UOQ	Inside tumour bed PTV	Left UOQ
H02121 Primary	H02121 Recurrence	H02121	HIGH	0.000866852	Related	Passed	Related	0.0352714	Ambiguous	Related	No	Ipsilateral	Negative	Negative	Yes	Positive	Positive	Yes	Yes	2	3	Subsequent higher	Yes	Yes	NST	NST	Yes	1233	N/a	1344	2038	N/a	1233	3.37808	<5	Yes	0.0204524	0.0690738	1.29884	-9.86685	-0.271027	9.95566	55.4239	Tumour bed	Local regional recurrence	Axilla/breast skin	Left UOQ	3D distance not measured	Left UOQ
H03010 Primary	H03010 Recurrence	H03010	HIGH	0.0427358	Non-related	Passed	Non-related	0.104445	Non-related	Non-related	Yes	Contralateral	Positive	Positive	Yes	Negative	Negative	Yes	Yes	2	1	Subsequent lower	No	Yes	NST	tubular	No	N/a	2949	N/a	N/a	N/a	2949	8.07945	>5	N/a	N/a	N/a	N/a	N/a	N/a	N/a	N/a	N/a	N/a	N/a	N/a	N/a	N/a
H03055 Primary	H03055 Recurrence	H03055	HIGH	0.00745492	Related	Passed	Related	0.0011274	Related	Related	No	Contralateral	Positive	Positive	Yes	Positive	Negative	Subsequent lower	HER2 different	2	1	Subsequent lower	No	No	NST	NST	Yes	N/a	896	N/a	3257	COPD	896	2.45479	<5	N/a	N/a	N/a	N/a	N/a	N/a	N/a	N/a	N/a	N/a	N/a	N/a	N/a	N/a
H03070 Recurrence	H03070 Primary	H03070	HIGH	0.00450763	Related	Passed	Related	1	Non-related	Ambiguous	Yes	Contralateral	Positive	Positive	Yes	Negative	Negative	Yes	Yes	2	1	Subsequent lower	No	No	NST	tubular	No	N/a	2426	N/a	N/a	N/a	2426	6.64658	>5	N/a	N/a	N/a	N/a	N/a	N/a	N/a	N/a	N/a	N/a	N/a	N/a	N/a	N/a
H03071 Primary	H03071 Recurrence	H03071	HIGH	0.00433426	Related	Passed	Related	0.00273796	Related	Related	Yes	Contralateral	Positive	Positive	Yes	Negative	Negative	Yes	Yes	2	2	Yes	Yes	yes	NST	NST	Yes	N/a	912	1911	N/a	N/a	912	2.49863	<5	N/a	N/a	N/a	N/a	N/a	N/a	N/a	N/a	N/a	N/a	N/a	N/a	N/a	N/a
H03116 Primary	H03116 Recurrence	H03116	HIGH	1	Non-related	Passed	Non-related	1	Non-related	Non-related	Yes	Contralateral	Positive	Positive	Yes	Negative	Negative	Yes	Yes	2	2	Yes	No	Yes	lobular	NST	No	N/a	417	N/a	N/a	N/a	417	1.14247	<5	N/a	N/a	N/a	N/a	N/a	N/a	N/a	N/a	N/a	N/a	N/a	N/a	N/a	N/a
H03122 Primary	H03122 Recurrence	H03122	HIGH	1	Non-related	Passed	Non-related	1	Non-related	Non-related	Yes	Contralateral	Positive	Positive	Yes	Negative	Negative	Yes	Yes	2	2	Yes	Yes	No	mixed NST and lobular	NST	Partial	N/a	373	N/a	N/a	N/a	373	1.02192	<5	N/a	N/a	N/a	N/a	N/a	N/a	N/a	N/a	N/a	N/a	N/a	N/a	N/a	N/a
H03149 Primary	H03149 Recurrence	H03149	HIGH	0.00615465	Related	Passed	Related	0	Related	Related	Yes	Contralateral	Positive	Positive	Yes	Negative	Negative	Yes	Yes	3	2	Subsequent lower	No	No	NST	lobular	No	N/a	1787	2320	N/a	N/a	1787	4.89589	<5	N/a	N/a	N/a	N/a	N/a	N/a	N/a	N/a	N/a	N/a	N/a	N/a	N/a	N/a
H03213 Primary	H03213 Recurrence	H03213	HIGH	0	Related	Passed	Related	0	Related	Related	Yes	Ipsilateral	Positive	Positive	Yes	Negative	Negative	Yes	Yes	2	1	Subsequent lower	No	No	lobular	mucinous	No	1057	N/a	N/a	N/a	N/a	1057	2.89589	<5	No	N/a	N/a	N/a	N/a	N/a	N/a	N/a	N/a	Local regional recurrence	Breast UOQ	Left UOQ	Inside whole breast PTV but outside partial breast PTV	Left central
H04037 Primary	H04037 Recurrence	H04037	HIGH	0.040742	Ambiguous	Failed	N/a	1	Non-related	Non-related	No	Ipsilateral	Negative	Negative	Yes	Positive	Not available	N/a	ER different	3	-	N/a	N/a	N/a	NST	DCIS (HG)	N/a	1784	N/a	N/a	N/a	N/a	1784	4.88767	<5	No	N/a	N/a	N/a	N/a	N/a	N/a	N/a	N/a	Local regional recurrence	Breast skin	N/a	3D distance not measured	Left central
H06001 Primary	H06001 Recurrence	H06001	HIGH	0	Related	Passed	Related	0	Related	Related	No	Ipsilateral	Negative	Negative	Yes	Positive	Positive	Yes	Yes	3	3	Yes	Yes	Yes	NST	NST	Yes	319	N/a	N/a	N/a	N/a	319	0.873973	<5	No	N/a	N/a	N/a	N/a	N/a	N/a	N/a	N/a	Local regional recurrence	Breast parenchyma	Left UOQ	3D distance not measured	Left UOQ
H07007 Primary	H07007 Recurrence	H07007	HIGH	0.12578	Non-related	Passed	Non-related	1	Non-related	Non-related	Yes	Contralateral	Negative	Positive	Subsequent higher	Negative	Negative	Yes	Yes	3	2	Subsequent lower	Yes	Yes	NST	NST	Yes	N/a	2956	N/a	N/a	N/a	2956	8.09863	>5	N/a	N/a	N/a	N/a	N/a	N/a	N/a	N/a	N/a	N/a	N/a	N/a	N/a	N/a
H07030 Primary	H07030 Recurrence	H07030	HIGH	0	Related	Failed	N/a	1	Non-related	Non-related	No	Contralateral	Positive	Not available	N/a	Negative	Not available	N/a	N/a	3	-	N/a	N/a	N/a	NST	DCIS (HG)	N/a	N/a	706	N/a	N/a	N/a	706	1.93425	<5	N/a	N/a	N/a	N/a	N/a	N/a	N/a	N/a	N/a	N/a	N/a	N/a	N/a	N/a
H07043 Primary	H07043 Recurrence	H07043	HIGH	0.00156033	Related	Passed	Related	0	Related	Related	Yes	Ipsilateral	Negative	Positive	Subsequent higher	Negative	Negative	Yes	ER different	3	3	Yes	No	No	NST	NST	Yes	398	N/a	600	637	N/a	398	1.09041	<5	No	N/a	N/a	N/a	N/a	N/a	N/a	N/a	N/a	Local regional recurrence	Breast parenchyma	Central	Inside tumour bed PTV	Right central
H08027 Primary	H08027 Recurrence	H08027	HIGH	0	Related	Passed	Related	0.00136898	Related	Related	Yes	Ipsilateral	Negative	Negative	Yes	Negative	Negative	Yes	ER different	3	3	Yes	No	No	NST with medullary features	neuroendocrine	No	773	N/a	996	1116	N/a	773	2.11781	<5	No	N/a	N/a	N/a	N/a	N/a	N/a	N/a	N/a	Local regional recurrence	Breast parenchyma	Right UOQ	Inside tumour bed PTV	Right UOQ
H08039 Primary	H08039 Recurrence	H08039	HIGH	0.100381	Non-related	Failed	N/a	0.130536	Non-related	Non-related	Yes	Contralateral	Negative	Positive	Subsequent higher	Negative	Negative	Yes	ER different	3	1	Subsequent lower	No	Yes	solid papillary	NST	No	N/a	1661	N/a	N/a	N/a	1661	4.55068	<5	N/a	N/a	N/a	N/a	N/a	N/a	N/a	N/a	N/a	Cannot differentiate	Breast parenchyma	Not recorded	Not recorded	N/a
H08054 Primary	H08054 Recurrence	H08054	HIGH	N/a	N/a	N/a	N/a	0.100982	Non-related	Non-related	Yes	Ipsilateral	Positive	Negative	Subsequent lower	Positive	Negative	Subsequent lower	Both different	2	2	Yes	No	Yes	metaplastic	metaplastic	Yes	388	N/a	N/a	N/a	N/a	388	1.06301	<5	Yes	0	0	-33.8945	-14.5016	6.39478	37.417	42.5901	Quadrant	Local regional recurrence	Breast skin	Not recorded	Inside tumour bed PTV	Left UOQ
H09008 Primary	H09008 Recurrence 2	H09008	HIGH	0.693414	Non-related	Passed	Non-related	0.0221453	Ambiguous	Non-related	Yes	Ipsilateral	Positive	Positive	Yes	Negative	Positive	Subsequent higher	HER2 different	2	2	Yes	No	Yes	NST	lobular	No	2163	N/a	N/a	N/a	N/a	2163	5.92603	>5	Yes	0	0	71.5793	28.5754	-0.924369	77.0779	39.5753	Distant	New primary	Breast skin, breast parenchyma	Left UIQ	Inside whole breast PTV but outside partial breast PTV	Left UOQ
H09022 Primary	H09022 Recurrence	H09022	HIGH	0.0316401	Ambiguous	Passed	Ambiguous	1	Non-related	Non-related	No	Contralateral	Positive	Positive	Yes	Positive	Negative	Subsequent lower	HER2 different	2	2	Yes	No	Yes	NST	NST	Yes	N/a	1320	N/a	N/a	N/a	1320	3.61644	<5	N/a	N/a	N/a	N/a	N/a	N/a	N/a	N/a	N/a	N/a	N/a	N/a	N/a	N/a
H10033 Primary	H10033 Recurrence	H10033	HIGH	0.370839	Non-related	Passed	Non-related	1	Non-related	Non-related	No	Contralateral	Negative	Positive	Subsequent higher	Negative	Negative	Yes	ER different	1	3	Subsequent higher	No	Yes	cribriform	medullary like	No	N/a	2844	N/a	N/a	N/a	2844	7.79178	>5	N/a	N/a	N/a	N/a	N/a	N/a	N/a	N/a	N/a	N/a	N/a	N/a	N/a	N/a
H10119 Primary	H10119 Recurrence	H10119	HIGH	0.25156	Non-related	Passed	Non-related	0.00386536	Related	Ambiguous	No	Contralateral	Positive	Positive	Yes	Negative	Negative	Yes	Yes	3	3	Yes	No	No	medullary like	NST	No	N/a	2385	N/a	N/a	N/a	2385	6.53425	>5	N/a	N/a	N/a	N/a	N/a	N/a	N/a	N/a	N/a	N/a	N/a	N/a	N/a	N/a
H11056 Primary	H11056 Recurrence	H11056	HIGH	0	Related	Passed	Related	0	Related	Related	Yes	Ipsilateral	Negative	Negative	Yes	Negative	Not available	N/a	ER different	3	3	Yes	No	No	metaplastic and NST	metaplastic	Partial	886	N/a	N/a	N/a	N/a	886	2.4274	<5	Yes	0	0.040201	15.5681	4.64812	-8.95529	18.5517	17.7457	Quadrant	Local regional recurrence	Breast skin	Not recorded	Not recorded	N/a
H11072 Primary	H11072 Recurrence	H11072	HIGH	0	Related	Passed	Related	8.05283e-05	Related	Related	Yes	Ipsilateral	Positive	Positive	Yes	Negative	Negative	Yes	Yes	3	3	Yes	Yes	Yes	NST	NST	Yes	1413	N/a	N/a	N/a	N/a	1413	3.87123	<5	No	N/a	N/a	N/a	N/a	N/a	N/a	N/a	N/a	Local regional recurrence	Breast parenchyma	Left UOC	Inside tumour bed PTV	Left UOQ
H12021 Primary	H12021 Recurrence	H12021	HIGH	0.00156033	Related	Passed	Related	0.00144951	Related	Related	Yes	Contralateral	Negative	Negative	Yes	Positive	Positive	Yes	ER different	3	3	Yes	No	No	NST	NST	Yes	N/a	901	N/a	N/a	N/a	901	2.46849	<5	N/a	N/a	N/a	N/a	N/a	N/a	N/a	N/a	N/a	N/a	N/a	N/a	N/a	N/a
H12040 Primary	H12040 Recurrence	H12040	HIGH	0.210125	Non-related	Passed	Non-related	1	Non-related	Non-related	Yes	Ipsilateral	Negative	Negative	Yes	Negative	Positive	Subsequent higher	HER2 different	3	3	Yes	No	Yes	NST	NST	Yes	1368	N/a	N/a	N/a	N/a	1368	3.74795	<5	Yes	0	0	-47.9851	48.3604	24.5392	72.4118	38.0192	Distant	New primary	Breast parenchyma	Right LIQ	Inside whole breast PTV but outside partial breast PTV	Right UOQ
H13004 Primary	H13004 Recurrence	H13004	HIGH	0.000693481	Related	Passed	Related	0	Related	Related	Yes	Ipsilateral	Negative	Negative	Yes	Negative	Negative	Yes	Yes	2	3	Subsequent higher	No	No	NST	metaplastic	No	1177	N/a	N/a	N/a	N/a	1177	3.22466	<5	Yes	0	0	-38.267	-19.3978	-28.6679	51.5993	40.5701	Distant	Local regional recurrence	Breast parenchyma	Left UIQ	3D distance not measured	Left UIQ
H13018 Primary	H13018 Recurrence	H13018	HIGH	N/a	N/a	N/a	N/a	0.00144951	Related	Related	Yes	Ipsilateral	Positive	Positive	Yes	Negative	Negative	Yes	Yes	1	2	Subsequent higher	Yes	Yes	NST	mixed NST and lobular	Partial	1094	N/a	N/a	N/a	N/a	1094	2.99726	<5	Yes	0	0	-38.6859	2.41229	37.0752	53.6376	35.754	Distant	Local regional recurrence	Breast parenchyma	Right LIQ	Inside whole breast PTV but outside partial breast PTV	Right UOQ
H14019 Primary	H14019 Recurrence	H14019	HIGH	0.000606796	Related	Passed	Related	0.00885811	Related	Related	Yes	Ipsilateral	Positive	Positive	Yes	Negative	Negative	Yes	Yes	3	3	Yes	Yes	Yes	NST	NST	Yes	2380	N/a	N/a	N/a	N/a	2380	6.52055	>5	Yes	0.0138289	0.112696	-9.50257	-1.82017	7.68766	12.3577	52.0905	Tumour bed	Local regional recurrence	Breast parenchyma	Left LOQ	Inside tumour bed PTV	Left UOQ
H14099 Primary	H14099 Recurrence	H14099	HIGH	0.00621171	Related	Passed	Related	0	Related	Related	No	Ipsilateral	Negative	Negative	Yes	Negative	Negative	Yes	ER different	3	3	Yes	No	No	NST	NST	Yes	1592	N/a	N/a	2043	Breast cancer	1592	4.36164	<5	Yes	0	0	51.2748	44.3138	-25.4754	72.4003	34.1091	Quadrant	Local regional recurrence	Breast skin, breast parenchyma	Not recorded	Inside tumour bed PTV	Left LOQ
H14107 Primary	H14107 Recurrence	H14107	HIGH	0.000260055	Related	Passed	Related	0	Related	Related	Yes	Ipsilateral	Negative	Negative	Yes	Negative	Negative	Yes	ER different	3	3	Yes	No	No	metaplastic	metaplastic	Yes	302	N/a	517	691	N/a	302	0.827397	<5	Yes	0.00981766	0.0390911	-12.3479	10.2116	8.31279	18.0513	51.5408	Tumour bed	Local regional recurrence	Breast parenchyma	Right UOQ	Inside tumour bed PTV	Right UOQ
H14120 Primary	H14120 Recurrence	H14120	HIGH	0.00867937	Related	Passed	Related	0.000724754	Related	Related	No	Ipsilateral	Negative	Negative	Yes	Negative	Negative	Yes	ER different	3	3	Yes	No	No	NST	NST	Yes	335	N/a	330	457	N/a	335	0.917808	<5	Yes	0.0127308	0.0490647	24.7634	-3.16031	-28.9271	38.2098	46.8578	Tumour bed	Local regional recurrence	Breast parenchyma	Left LIQ	Inside tumour bed PTV	Left LIQ
H17004 Primary	H17004 Recurrence	H17004	HIGH	0.0521613	Non-related	Passed	Non-related	1	Non-related	Non-related	Yes	Contralateral	Positive	Positive	Yes	Negative	Positive	Subsequent higher	HER2 different	2	2	Yes	No	Yes	NST	mucinous	No	N/a	1213	N/a	N/a	N/a	1213	3.32329	<5	N/a	N/a	N/a	N/a	N/a	N/a	N/a	N/a	N/a	N/a	N/a	N/a	N/a	N/a
H17048 Primary	H17048 Recurrence	H17048	HIGH	0	Related	Passed	Related	0.000563698	Related	Related	No	Ipsilateral	Positive	Positive	Yes	Positive	Positive	Yes	Yes	3	3	Yes	Yes	Yes	NST	NST	Yes	276	N/a	N/a	1547	Breast cancer	276	0.756164	<5	No	N/a	N/a	N/a	N/a	N/a	N/a	N/a	N/a	Local regional recurrence	Breast parenchyma	Not recorded	Inside tumour bed PTV	Right central
H18002 Primary	H18002 Recurrence	H18002	HIGH	0.708131	Non-related	Passed	Non-related	0.0405862	Ambiguous	Non-related	Yes	Contralateral	Positive	Positive	Yes	Negative	Positive	Subsequent higher	HER2 different	2	2	Yes	No	Yes	NST	NST	Yes	N/a	1040	N/a	N/a	N/a	1040	2.84932	<5	N/a	N/a	N/a	N/a	N/a	N/a	N/a	N/a	N/a	N/a	N/a	N/a	N/a	N/a
H19001 Primary	H19001 Recurrence	H19001	HIGH	0.0670076	Non-related	Failed	N/a	0.000161057	Related	Related	Yes	Ipsilateral	Negative	Negative	Yes	Positive	Positive	Yes	ER different	3	3	Yes	No	No	NST	NST	Yes	868	N/a	N/a	N/a	N/a	868	2.37808	<5	Yes	0	0	1.32441	38.1551	16.4955	41.5893	38.1029	Quadrant	Local regional recurrence	Breast parenchyma	Left central	Inside partial breast PTV but outside tumour bed PTV	Left UOQ
H20009 Primary	H20009 Recurrence	H20009	HIGH	0.000606796	Related	Passed	Related	0.12506	Non-related	Ambiguous	Yes	Ipsilateral	Negative	Negative	Yes	Negative	Negative	Yes	ER different	3	3	Yes	No	No	NST	NST	Yes	616	N/a	637	1177	N/a	616	1.68767	<5	No	N/a	N/a	N/a	N/a	N/a	N/a	N/a	N/a	Local regional recurrence	Axilla, breast parenchyma	Right UOQ	Inside tumour bed PTV	Left UOQ
H23002 Primary	H23002 Recurrence	H23002	HIGH	0.00667476	Related	Passed	Related	1	Non-related	Ambiguous	Yes	Ipsilateral	Positive	Positive	Yes	Negative	Negative	Yes	Yes	2	2	Yes	Yes	No	mixed NST and lobular	NST	Partial	1090	N/a	1207	N/a	N/a	1090	2.9863	<5	No	N/a	N/a	N/a	N/a	N/a	N/a	N/a	N/a	Local regional recurrence	Area near WLE scar	Left UOQ	Inside tumour bed PTV	Left UOQ
H26025 Primary	H26025 Recurrence	H26025	HIGH	0.000346741	Related	Passed	Related	0.00354324	Related	Related	No	Ipsilateral	Negative	Not available	N/a	Positive	Not available	N/a	N/a	-	2	N/a	N/a	N/a	DCIS (HG)	NST	N/a	272	N/a	N/a	N/a	N/a	272	0.745205	<5	Yes	0	0	-44.8622	-30.5435	28.1941	61.1591	38.0494	Distant	Local regional recurrence	Breast parenchyma	Left UOQ	Not recorded	Left UOQ
H35002 Primary	H35002 Recurrence	H35002	HIGH	0.0211512	Ambiguous	Passed	Ambiguous	0.00765019	Related	Related	No	Ipsilateral	Negative	Negative	Yes	Negative	Negative	Yes	ER different	3	3	Yes	No	No	NST	NST	Yes	876	N/a	N/a	N/a	N/a	876	2.4	<5	No	N/a	N/a	N/a	N/a	N/a	N/a	N/a	N/a	Local regional recurrence	Breast parenchyma	Right UIQ	Inside tumour bed PTV	Right UIQ
H38017 Primary	H38017 Recurrence	H38017	HIGH	0.000866852	Related	Passed	Related	0.000161057	Related	Related	Yes	Ipsilateral	Positive	Negative	Subsequent lower	Negative	Negative	Yes	ER different	3	3	Yes	No	No	NST	NST	Yes	853	N/a	N/a	N/a	N/a	853	2.33699	<5	Yes	0	0	-30.1021	8.27736	34.719	46.6911	40.8242	Quadrant	Local regional recurrence	Breast parenchyma	Left UIQ	Not recorded	Left UIQ
L01007 primary	L01007 recurrence	L01007	LOW	0.0414355	Ambiguous	Failed	N/a	N/a	N/a	N/a	Yes	Ipsilateral	Positive	Positive	Yes	Negative	Negative	Yes	Yes	2	2	Yes	Yes	N/a	NST	NST	Yes	3225	N/a	N/a	N/a	N/a	3225	8.83562	>5	No	N/a	N/a	N/a	N/a	N/a	N/a	N/a	N/a	New primary	Breast parenchyma	Right UOQ	Inside whole breast field (standard treatment)	Right UIQ
L01007 primary	L01007 recurrence 2	L01007	LOW	0.324809	Non-related	Failed	N/a	N/a	N/a	N/a	Yes	Contralateral	Positive	Positive	Yes	Negative	Negative		Yes	2	3	Subsequent higher	Yes	N/a	NST	NST	Yes	N/a	3225	N/a	N/a	N/a	3225	8.83562	>5	N/a	N/a	N/a	N/a	N/a	N/a	N/a	N/a	N/a	N/a	N/a	N/a	N/a	N/a
L01011 primary	L01011 recurrence	L01011	LOW	0.0145631	Ambiguous	Passed	Ambiguous	0.000161057	Related	Related	Yes	Ipsilateral	Negative	Negative	Yes	Not available	Positive	N/a	HER2 different	-	2	N/a	N/a	N/a	DCIS (HG)	mixed mucinous and NST	N/a	3203	N/a	N/a	N/a	N/a	3203	8.77534	>5	No	N/a	N/a	N/a	N/a	N/a	N/a	N/a	N/a	New primary	Axilla, breast parenchyma	Left UIQ	Inside partial breast fields (new treatments)	Left UIQ
L01031 primary	L01031 recurrence	L01031	LOW	1	Non-related	Passed	Non-related	0.0188436	Ambiguous	Non-related	Yes	Contralateral	Positive	Positive	Yes	Positive	Negative	Subsequent lower	HER2 different	2	1	Subsequent lower	No	Yes	NST	NST	Yes	N/a	3647	N/a	N/a	N/a	3647	9.99178	>5	N/a	N/a	N/a	N/a	N/a	N/a	N/a	N/a	N/a	N/a	N/a	N/a	N/a	N/a
L01058 primary	L01058 recurrence	L01058	LOW	0.0894591	Non-related	Passed	Non-related	0.0221453	Ambiguous	Non-related	Yes	Ipsilateral	Positive	Positive	Yes	Negative	Negative	Yes	Yes	1	2	Subsequent higher	Yes	No	NST	NST	Yes	3195	N/a	N/a	N/a	N/a	3195	8.75342	>5	No	N/a	N/a	N/a	N/a	N/a	N/a	N/a	N/a	New primary	Breast parenchyma	Left LOQ	Inside whole breast field (standard treatment)	Left UOQ
L01065 primary	L01065 recurrence	L01065	LOW	0.353069	Non-related	Passed	Non-related	1	Non-related	Non-related	Yes	Contralateral	Positive	Positive	Yes	Negative	Negative	Yes	Yes	1	1	Yes	No	Yes	tubular	NST	No	N/a	3223	N/a	N/a	N/a	3223	8.83014	>5	N/a	N/a	N/a	N/a	N/a	N/a	N/a	N/a	N/a	N/a	N/a	N/a	N/a	N/a
L01088 primary	L01088 recurrence	L01088	LOW	0.814234	Non-related	Passed	Non-related	1	Non-related	Non-related	Yes	Contralateral	Positive	Negative	Subsequent lower	Negative	Negative	Yes	ER different	2	3	Subsequent higher	No	Yes	lobular	NST	No	N/a	1478	N/a	N/a	N/a	1478	4.04932	<5	N/a	N/a	N/a	N/a	N/a	N/a	N/a	N/a	N/a	N/a	N/a	N/a	N/a	N/a
L01088 primary	L01088 recurrence 2	L01088	LOW	1	Non-related	Failed	N/a	1	Non-related	Non-related	Yes	Ipsilateral	Positive	Not available	N/a	Negative	Not available	N/a	N/a	2	-	N/a	N/a	N/a	lobular	no tumour present	N/a	3160	N/a	N/a	N/a	N/a	3160	8.65753	>5	No	N/a	N/a	N/a	N/a	N/a	N/a	N/a	N/a	Not recorded	Breast skin	Left UOQ	Outside partial breast fields (new treatment 2)	Left LIQ
L02030 primary	L02030 recurrence	L02030	LOW	0.0188107	Ambiguous	Passed	Ambiguous	1	Non-related	Non-related	Yes	Contralateral	Positive	Positive	Yes	Negative	Negative	Yes	Yes	1	2	Subsequent higher	Yes	No	NST	NST	Yes	N/a	2904	N/a	N/a	N/a	2904	7.95616	>5	N/a	N/a	N/a	N/a	N/a	N/a	N/a	N/a	N/a	N/a	N/a	N/a	N/a	N/a
L02046 primary	L02046 recurrence	L02046	LOW	N/a	N/a	N/a	N/a	1	Non-related	Non-related	Yes	Ipsilateral	Positive	Positive	Yes	Positive	Positive	Yes	Yes	3	-	N/a	N/a	N/a	NST	DCIS (HG)	N/a	1501	N/a	N/a	N/a	N/a	1501	4.11233	<5	No	N/a	N/a	N/a	N/a	N/a	N/a	N/a	N/a	New primary	Breast parenchyma	Right UOQ	Inside whole breast field (standard treatment)	Right LIQ
L02058 primary	L02058 recurrence	L02058	LOW	0.0285909	Ambiguous	Passed	Ambiguous	1	Non-related	Non-related	Yes	Contralateral	Positive	Positive	Yes	Positive	Negative	Subsequent lower	HER2 different	2	1	Subsequent lower	No	Yes	NST	tubular	No	N/a	434	N/a	N/a	N/a	434	1.18904	<5	N/a	N/a	N/a	N/a	N/a	N/a	N/a	N/a	N/a	N/a	N/a	N/a	N/a	N/a
L02059 primary	L02059 recurrence	L02059	LOW	0.421117	Non-related	Passed	Non-related	N/a	N/a	Non-related	Yes	Contralateral	Positive	Positive	Yes	Negative	Negative	Yes	Yes	2	2	Yes	Yes	No	mixed mucinous and NST	mixed mucinous and NST	Yes	N/a	1108	N/a	N/a	N/a	1108	3.03562	<5	N/a	N/a	N/a	N/a	N/a	N/a	N/a	N/a	N/a	N/a	N/a	N/a	N/a	N/a
L02059 primary	L02059 recurrence 2	L02059	LOW	0.0206311	Ambiguous	Passed	Ambiguous	1	Non-related	Non-related	Yes	Ipsilateral	Positive	Positive	Yes	Negative	Negative	Yes	Yes	2	2	Yes	No	Yes	mixed mucinous and NST	solid papillary	No	2478	N/a	N/a	N/a	N/a	2478	6.78904	>5	Yes	0	0	-31.4461	3.23879	16.4563	35.6392	35.8691	Quadrant	Local regional recurrence	Breast parenchyma	Right LIQ	Inside whole breast field (standard treatment)	Right LOQ
L02066 primary	L02066 recurrence	L02066	LOW	N/a	N/a	N/a	N/a	1	Non-related	Non-related	Yes	Ipsilateral	Negative	Negative	Yes	Negative	Negative	Yes	ER different	Not available	Not available	N/a	N/a	N/a	NST	no tumour present	N/a	185	N/a	228	523	N/a	185	0.506849	<5	No	N/a	N/a	N/a	N/a	N/a	N/a	N/a	N/a	Local regional recurrence	Breast skin	Right UOQ	Inside partial breast fields (new treatments)	Right UOQ
L03045 primary	L03045 recurrence	L03045	LOW	0.0541782	Non-related	Passed	Non-related			Non-related	No	Contralateral	Positive	Negative	Subsequent lower	Negative	Negative	Yes	ER different	1	3	Subsequent higher	No	yes	tubular	NST	No	N/a	2798	N/a	N/a	N/a	2798	7.66575	>5	N/a	N/a	N/a	N/a	N/a	N/a	N/a	N/a	N/a	N/a	N/a	N/a	N/a	N/a
L03071 primary	L03071 recurrence	L03071	LOW	0.590326	Non-related	Passed	Non-related	1	Non-related	Non-related	Yes	Contralateral	Positive	Negative	Subsequent lower	Negative	Positive	Subsequent higher	Both different	3	3	Yes	No	Yes	NST	NST	Yes	N/a	622	N/a	N/a	N/a	622	1.70411	<5	No	N/a	N/a	N/a	N/a	N/a	N/a	N/a	N/a	N/a	N/a	N/a	N/a	N/a
L04085 primary	L04085 recurrence	L04085	LOW	0.307472	Non-related	Passed	Non-related	0.0480754	Ambiguous	Non-related	Yes	Ipsilateral	Positive	Positive	Yes	Negative	Positive	Subsequent higher	HER2 different	2	3	Subsequent higher	No	Yes	NST	NST	Yes	2210	N/a	N/a	N/a	N/a	2210	6.05479	>5	Yes	0.0257241	0.0915332	-3.05721	-14.4483	-8.23997	16.9114	40.2012	Tumour bed	New primary	Breast parenchyma	Right UOQ	Inside whole breast field (standard treatment)	Right UOQ
L04091 primary	L04091 recurrence	L04091	LOW	0.000606796	Related	Passed	Related	0	Related	Related	Yes	Ipsilateral	Positive	Negative	Subsequent lower	Negative	Negative	Yes	ER different	2	3	Subsequent higher	No	No	NST	metaplastic squamous	No	1333	N/a	N/a	N/a	N/a	1333	3.65205	<5	No	N/a	N/a	N/a	N/a	N/a	N/a	N/a	N/a	Local regional recurrence	Breast parenchyma	Left central	Not recorded	Left UIQ
L04095 primary	L04095 recurrence	L04095	LOW	0.000260055	Related	Passed	Related	0	Related	Related	Yes	Ipsilateral	Negative	Negative	Yes	Negative	Not available	N/a	ER different	3	3	Yes	No	No	NST	Not available	N/a	203	N/a	N/a	N/a	N/a	#REF!	#REF!	<5	No	N/a	N/a	N/a	N/a	N/a	N/a	N/a	N/a	Local regional recurrence	Axilla	N/a	N/a	Left LIQ
L04105 primary	L04105 recurrence	L04105	LOW	0.78008	Non-related	Passed	Non-related	1	Non-related	Non-related	Yes	Contralateral	Positive	Not available	N/a	Negative	Not available	N/a	N/a	Not available	Not available	N/a	N/a	N/a	NST	DCIS (HG)	N/a	N/a	2922	N/a	N/a	N/a	2922	8.00548	>5	N/a	N/a	N/a	N/a	N/a	N/a	N/a	N/a	N/a	N/a	N/a	N/a	N/a	N/a
L04122 primary	L04122 recurrence	L04122	LOW	0.608703	Non-related	Passed	Non-related	1	Non-related	Non-related	Yes	Contralateral	Positive	Negative	Subsequent lower	Negative	Negative	Yes	ER different	1	2	Subsequent higher	No	Yes	NST	NST	Yes	N/a	268	N/a	N/a	N/a	268	0.734247	<5	N/a	N/a	N/a	N/a	N/a	N/a	N/a	N/a	N/a	N/a	N/a	N/a	N/a	N/a
L09020 primary	L09020 recurrence	L09020	LOW	1	Non-related	Failed	N/a	1	Non-related	Non-related	Yes	Contralateral	Negative	Negative	Yes	Negative	Negative	Yes	ER different	2	2	Yes	No	No	NST	metaplastic spindle cel	No	N/a	1218	N/a	N/a	N/a	1218	3.33699	<5	N/a	N/a	N/a	N/a	N/a	N/a	N/a	N/a	N/a	N/a	N/a	N/a	N/a	N/a
L09024 primary	L09024 recurrence	L09024	LOW	0.520631	Non-related	Failed	N/a	1	Non-related	Non-related	Yes	Contralateral	Positive	Positive	Yes	Negative	Negative	Yes	Yes	1	2	Subsequent higher	Yes	No	mixed NST and lobular	NST	Partial	N/a	3306	N/a	N/a	N/a	3306	9.05753	>5	N/a	N/a	N/a	N/a	N/a	N/a	N/a	N/a	N/a	N/a	N/a	N/a	N/a	N/a
L09034 primary	L09034 recurrence	L09034	LOW	0.331224	Non-related	Passed	Non-related	1	Non-related	Non-related	Yes	Contralateral	Positive	Positive	Yes	Negative	Negative	Yes	Yes	2	2	Yes	Yes	No	mixed NST and lobular	NST	Partial	N/a	2956	N/a	N/a	N/a	2956	8.09863	>5	N/a	N/a	N/a	N/a	N/a	N/a	N/a	N/a	N/a	N/a	N/a	N/a	N/a	N/a
L09048 primary	L09048 recurrence	L09048	LOW	0.302098	Non-related	Passed	Non-related	1	Non-related	Non-related	Yes	Ipsilateral	Positive	Positive	Yes	Negative	Negative	Yes	Yes	1	2	Subsequent higher	No	Yes	NST	lobular	No	3359	N/a	N/a	N/a	N/a	3359	9.20274	>5	No	N/a	N/a	N/a	N/a	N/a	N/a	N/a	N/a	New primary	Breast parenchyma	Right UOQ	Not recorded	Right UIQ
L09052 primary	L09052 recurrence	L09052	LOW	0.758235	Non-related	Passed	Non-related	0.028507	Ambiguous	Non-related	Yes	Contralateral	Positive	Positive	Yes	Negative	Negative	Yes	Yes	1	2	Subsequent higher	Yes	No	NST	NST	Yes	N/a	1127	N/a	2988	Lung cancer	1127	3.08767	<5	N/a	N/a	N/a	N/a	N/a	N/a	N/a	N/a	N/a	N/a	N/a	N/a	N/a	N/a
L09072 primary	L09072 recurrence	L09072	LOW	0.00572122	Related	Passed	Related	0	Related	Related	Yes	Ipsilateral	Negative	Negative	Yes	Negative	Negative	Yes	ER different	-	3	N/a	N/a	N/a	DCIS (HG)	NST	No	1847	N/a	N/a	N/a	N/a	1847	5.06027	>5	No	N/a	N/a	N/a	N/a	N/a	N/a	N/a	N/a	New primary	Right nipple	Right central	Inside whole breast field (standard treatment)	Right UOQ
L09074 primary	L09074 recurrence	L09074	LOW	0.425798	Non-related	Failed	N/a	1	Non-related	Non-related	Yes	Contralateral	Positive	Positive	Yes	Negative	Negative	Yes	Yes	3	2	Subsequent lower	Yes	Yes	NST	NST	Yes	N/a	1589	N/a	N/a	N/a	1589	4.35342	<5	N/a	N/a	N/a	N/a	N/a	N/a	N/a	N/a	N/a	N/a	N/a	N/a	N/a	N/a
L09123 primary	L09123 recurrence	L09123	LOW	0.183252	Non-related	Passed	Non-related	1	Non-related	Non-related	Yes	Contralateral	Positive	Negative	Subsequent lower	Negative	Negative	Yes	ER different	3	3	Yes	No	Yes	NST	NST	Yes	N/a	750	1465	2132	N/a	750	2.05479	<5	N/a	N/a	N/a	N/a	N/a	N/a	N/a	N/a	N/a	N/a	N/a	N/a	N/a	N/a
L09127 primary	L09127 recurrence	L09127	LOW	0.215499	Non-related	Passed	Non-related	1	Non-related	Non-related	Yes	Contralateral	Positive	Positive	Yes	Negative	Negative	Yes	Yes	2	2	Yes	No	Yes	NST	lobular	No	N/a	3185	N/a	N/a	N/a	3185	8.72603	>5	N/a	N/a	N/a	N/a	N/a	N/a	N/a	N/a	N/a	N/a	N/a	N/a	N/a	N/a
L11020 primary	L11020 recurrence	L11020	LOW	0.0494972	Non-related	Passed	Non-related	1	Non-related	Non-related	Yes	Contralateral	Positive	Positive	Yes	Negative	Not available	N/a	N/a	2	3	Subsequent higher	N/a	N/a	NST	NST vs solid lobular	N/a	N/a	2506	N/a	N/a	N/a	2506	6.86575	>5	N/a	N/a	N/a	N/a	N/a	N/a	N/a	N/a	N/a	N/a	N/a	N/a	N/a	N/a
L11042 primary	L11042 recurrence	L11042	LOW	0.000346741	Related	Passed	Related	0.000241585	Related	Related	Yes	Ipsilateral	Negative	Negative	Yes	Negative	Negative	Yes	ER different	2	2	Yes	No	No	mixed NST and metasplastic squamous	mixed NST and metasplastic squamous	Yes	543	N/a	N/a	N/a	N/a	543	1.48767	<5	No	N/a	N/a	N/a	N/a	N/a	N/a	N/a	N/a	Local regional recurrence	Breast skin, axilla	Right UOQ	Inside whole breast field (standard treatment)	Right UOQ
L11080 primary	L11080 recurrence	L11080	LOW	0.338852	Non-related	Failed	N/a	1	Non-related	Non-related	Yes	Contralateral	Positive	Not available	N/a	Not available	Not available	N/a	N/a	-	-	N/a	N/a	N/a	DCIS (HG)	DCIS (IG)	N/a	N/a	1065	N/a	N/a	N/a	1065	2.91781	<5	N/a	N/a	N/a	N/a	N/a	N/a	N/a	N/a	N/a	N/a	N/a	N/a	N/a	N/a
L12005 primary	L12005 recurrence	L12005	LOW	0.00476768	Related	Failed	N/a	1	Non-related	Non-related	Yes	Ipsilateral	Positive	Positive	Yes	Negative	Not available	N/a	N/a	2	2	Yes	Yes	No	NST	NST	Yes	2655	N/a	N/a	N/a	N/a	2655	7.27397	>5	No	N/a	N/a	N/a	N/a	N/a	N/a	N/a	N/a	New primary	Breast parenchyma	Right UOQ	Not recorded	Right LOQ
L12023 primary	L12023 recurrence	L12023	LOW	0.0454391	Ambiguous	Failed	N/a	1	Non-related	Non-related	Yes	Ipsilateral	Positive	Positive	Yes	Negative	Negative	Yes	Yes	2	2	Yes	Yes	No	NST	NST	Yes	1774	N/a	N/a	N/a	N/a	1774	4.86027	<5	No	N/a	N/a	N/a	N/a	N/a	N/a	N/a	N/a	Local regional recurrence	Breast parenchyma	Right UOQ	Inside partial breast fields (new treatments)	Right UOQ
L12046 primary	L12046 recurrence	L12046	LOW	0.024	Ambiguous	Passed	Ambiguous	0.000724754	Related	Related	Yes	Ipsilateral	Positive	Negative	Subsequent lower	Negative	Negative	Yes	ER different	2	3	Subsequent higher	No	No	NST	NST	Yes	728	N/a	N/a	N/a	N/a	728	1.99452	<5	No	N/a	N/a	N/a	N/a	N/a	N/a	N/a	N/a	New primary	Breast parenchyma	Right UIQ	Not recorded	Right UOQ
L12070 primary	L12070 recurrence	L12070	LOW	0.340759	Non-related	Passed	Non-related	1	Non-related	Non-related	Yes	Contralateral	Positive	Positive	Yes	Negative	Negative	Yes	Yes	2	2	Yes	Yes	No	NST	NST	Yes	N/a	1688	N/a	N/a	N/a	1688	4.62466	<5	N/a	N/a	N/a	N/a	N/a	N/a	N/a	N/a	N/a	N/a	N/a	N/a	N/a	N/a
L12110 primary	L12110 recurrence	L12110	LOW	1	Non-related	Passed	Non-related	1	Non-related	Non-related	Yes	Contralateral	Positive	Positive	Yes	Negative	Negative	Yes	Yes	2	2	Yes	Yes	No	NST	NST	Yes	N/a	1084	N/a	N/a	N/a	1084	2.96986	<5	N/a	N/a	N/a	N/a	N/a	N/a	N/a	N/a	N/a	N/a	N/a	N/a	N/a	N/a
L14007 primary	L14007 recurrence	L14007	LOW	1	Non-related	Passed	Non-related	0.0459011	Ambiguous	Non-related	Yes	Contralateral	Positive	Positive	Yes	Negative	Negative	Yes	Yes	2	2	Yes	No	Yes	NST	lobular	No	N/a	2540	N/a	N/a	N/a	2540	6.9589	>5	N/a	N/a	N/a	N/a	N/a	N/a	N/a	N/a	N/a	N/a	N/a	N/a	N/a	N/a
L14009 primary	L14009 recurrence	L14009	LOW	0.194521	Non-related	Failed	N/a	1	Non-related	Non-related	Yes	Contralateral	Positive	Negative	Subsequent lower	Negative	Negative	Yes	ER different	3	3	Yes	No	Yes	NST	NST	Yes	N/a	720	N/a	N/a	N/a	720	1.9726	<5	N/a	N/a	N/a	N/a	N/a	N/a	N/a	N/a	N/a	N/a	N/a	N/a	N/a	N/a
L14023 primary	L14023 recurrence	L14023	LOW	0.32663	Non-related	Passed	Non-related	0.0462232	Ambiguous	Non-related	Yes	Contralateral	Positive	Positive	Yes	Negative	Negative	Yes	Yes	1	2	Subsequent higher	No	Yes	tubular	NST	No	N/a	492	N/a	N/a	N/a	492	1.34795	<5	N/a	N/a	N/a	N/a	N/a	N/a	N/a	N/a	N/a	N/a	N/a	N/a	N/a	N/a
L17054 primary	L17054 recurrence	L17054	LOW	0.00867937	Related	Passed	Related	0	Related	Related	Yes	Ipsilateral	Positive	Positive	Yes	Negative	Negative	Yes	Yes	2	3	Subsequent higher	Yes	Yes	NST	NST	Yes	2155	N/a	2709	N/a	N/a	2155	5.90411	>5	Yes	0	0	59.0569	14.0211	-8.29561	61.2627	32.9249	Quadrant	Local regional recurrence	Breast skin	Left UIQ	Not recorded	Left UIQ
L17060 primary	L17060 recurrence	L17060	LOW	1	Non-related	Passed	Non-related	1	Non-related	Non-related	Yes	Contralateral	Positive	Positive	Yes	Negative	Negative	Yes	Yes	3	1	Subsequent lower	No	Yes	NST	NST	Yes	N/a	3273	N/a	N/a	N/a	3273	8.96712	>5	N/a	N/a	N/a	N/a	N/a	N/a	N/a	N/a	N/a	N/a	N/a	N/a	N/a	N/a
L17065 primary	L17065 recurrence	L17065	LOW	0.418516	Non-related	Failed	N/a	0.0943791	Non-related	Non-related	Yes	Contralateral	Positive	Negative	Subsequent lower	Negative	Negative	Yes	ER different	3	3	Yes	No	Yes	NST	NST	Yes	N/a	1927	2551	2555	N/a	1927	5.27945	>5	N/a	N/a	N/a	N/a	N/a	N/a	N/a	N/a	N/a	N/a	N/a	N/a	N/a	N/a
L22013 primary	L22013 recurrence	L22013	LOW	N/a	N/a	N/a	N/a	N/a	N/a	N/a	Yes	Contralateral	Positive	Positive	N/a	Negative	Not available	N/a	N/a	Not available	Not available	N/a	N/a	N/a	Not available	Not available	N/a	N/a	1454	N/a	N/a	N/a	1454	3.98356	<5	N/a	N/a	N/a	N/a	N/a	N/a	N/a	N/a	N/a	N/a	N/a	N/a	N/a	N/a
L22028 primary	L22028 recurrence	L22028	LOW	0.45163	Non-related	Passed	Non-related	1	Non-related	Non-related	Yes	Contralateral	Positive	Positive	Yes	Negative	Negative	Yes	Yes	2	2	Yes	No	Yes	NST	lobular	No	N/a	1845	N/a	N/a	N/a	1845	5.05479	>5	N/a	N/a	N/a	N/a	N/a	N/a	N/a	N/a	N/a	N/a	N/a	N/a	N/a	N/a
L22070 primary	L22070 recurrence	L22070	LOW	0.227115	Non-related	Passed	Non-related	1	Non-related	Non-related	Yes	Contralateral	Positive	Positive	Yes	Negative	Negative	Yes	Yes	2	2	Yes	Yes	No	NST	mixed NST and lobular	Partial	N/a	2969	N/a	N/a	N/a	2969	8.13425	>5	N/a	N/a	N/a	N/a	N/a	N/a	N/a	N/a	N/a	N/a	N/a	N/a	N/a	N/a
L23019 Primary	L23019 Recurrence	L23019	LOW	0.00745492	Related	Failed	N/a	1	Non-related	Non-related	Yes	Contralateral	Positive	Positive	N/a	Negative	Negative	Yes	Yes	1	2	Subsequent higher	No	Yes	tubular	NST	No	N/a	3573	N/a	N/a	N/a	3573	9.78904	>5	N/a	N/a	N/a	N/a	N/a	N/a	N/a	N/a	N/a	N/a	N/a	N/a	N/a	N/a
L23044 Primary	L23044 Recurrence	L23044	LOW	0.00765827	Related	Passed	Related	1	Non-related	Ambiguous	Yes	Contralateral	Positive	Positive	Yes	Negative	Negative	Yes	Yes	2	2	Yes	Yes	No	NST	NST	Yes	N/a	1388	N/a	N/a	N/a	1388	3.80274	<5	N/a	N/a	N/a	N/a	N/a	N/a	N/a	N/a	N/a	N/a	N/a	N/a	N/a	N/a
L23048 Primary	L23048 Recurrence	L23048	LOW	N/a	N/a	Failed	N/a	0.14028	Non-related	Non-related	Yes	Ipsilateral	Positive	Positive	Yes	Negative	Positive	Subsequent higher	HER2 different	-	3	N/a	N/a	N/a	DCIS (HG)	NST	N/a	1422	N/a	N/a	N/a	N/a	1422	3.89589	<5	Yes	0.00189215	0.187717	4.31299	2.83686	17.9245	18.6531	40.1184	Tumour bed	New primary	Breast parenchyma	Left UIQ	Inside partial breast fields (new treatments)	Left UOQ
L23057 Primary	L23057 Recurrence	L23057	LOW	1	Non-related	Failed	N/a	0.123611	Non-related	Non-related	Yes	Contralateral	Negative	Positive	Subsequent higher	Negative	Positive	Subsequent higher	HER2 different	3	2	Subsequent lower	No	Yes	NST	NST	Yes	N/a	1701	N/a	N/a	N/a	1701	4.66027	<5	N/a	N/a	N/a	N/a	N/a	N/a	N/a	N/a	N/a	N/a	N/a	N/a	N/a	N/a
L23077 Primary	L23077 Recurrence	L23077	LOW	0.042389	Ambiguous	Passed	Ambiguous	0.0849573	Non-related	Non-related	No	Ipsilateral	Positive	Positive	Yes	Negative	Negative	Yes	Yes	1	-	N/a	N/a	N/a	NST	DCIS (HG)	N/a	2276	N/a	N/a	N/a	N/a	2276	6.23562	>5	Yes	0	0.0363306	0.578137	18.4306	14.8267	23.6612	39.8685	Quadrant	Local regional recurrence	Breast skin	Left UOQ	Inside whole breast field (standard treatment)	Left UOQ
L23097 Primary	L23097 Recurrence	L23097	LOW	N/a	N/a	N/a	N/a	0.0278628	Ambiguous	Ambiguous	Yes	Contralateral	Positive	Positive	Yes	Positive	Negative	Subsequent lower	HER2 different	2	1	Subsequent lower	No	No	NST	NST	Yes	N/a	1094	N/a	N/a	N/a	1094	2.99726	<5	N/a	N/a	N/a	N/a	N/a	N/a	N/a	N/a	N/a	N/a	N/a	N/a	N/a	N/a
L23117 Primary	L23117 Recurrence	L23117	LOW	0.283114	Non-related	failed	N/a	1	Non-related	Non-related	Yes	Ipsilateral	Positive	Positive	Yes	Negative	Negative	Yes	Yes	2	2	Yes	Yes	No	mixed NST and lobular	NST	Partial	783	N/a	N/a	N/a	N/a	783	2.14521	<5	No	N/a	N/a	N/a	N/a	N/a	N/a	N/a	N/a	Local regional recurrence	Axilla	N/a	N/a	Left LIQ
L25027 primary	L25027 recurrence	L25027	LOW	0.00476768	Related	Passed	Related	1	Non-related	Ambiguous	Yes	Ipsilateral	Positive	Positive	Yes	Negative	Negative	Yes	Yes	2	2	Yes	Yes	No	NST	NST	Yes	3170	N/a	N/a	N/a	N/a	3170	8.68493	>5	Yes	0	0	-73.6256	-12.881	2.95774	74.8023	40.9772	Distant	New primary	Breast parenchyma	Left UOQ	Outside partial breast fields but inside whole breast fields (new treatment 1)	Left UIQ
L25051 primary	L25051 recurrence	L25051	LOW	0.00927502	Related	Failed	N/a	1	Non-related	Non-related	Yes	Contralateral	Positive	Positive	Yes	Negative	Negative	Yes	Yes	1	2	Subsequent higher	Yes	No	NST	NST	Yes	N/a	717	N/a	N/a	N/a	717	1.96438	<5	N/a	N/a	N/a	N/a	N/a	N/a	N/a	N/a	N/a	N/a	N/a	N/a	N/a	N/a
L26010 primary	L26010 recurrence	L26010	LOW	1	Non-related	Failed	N/a	N/a	N/a	N/a	Yes	Contralateral	Positive	Not available	N/a	Negative	Not available	N/a	N/a	1	-	N/a	N/a	N/a	NST	DCIS (HG)	N/a	N/a	1770	N/a	N/a	N/a	1770	4.84932	<5	N/a	N/a	N/a	N/a	N/a	N/a	N/a	N/a	N/a	N/a	N/a	N/a	N/a	N/a
L26010 primary	L26010 recurrence 2	L26010	LOW	1	Non-related	Passed	Non-related	1	Non-related	Non-related	Yes	Ipsilateral	Positive	Negative	Subsequent lower	Negative	Not available	N/a	ER different	1	3	Subsequent higher	No	Yes	NST	NST	Yes	2198	N/a	N/a	N/a	N/a	2198	6.02192	>5	No	N/a	N/a	N/a	N/a	N/a	N/a	N/a	N/a	Local regional recurrence	Breast parenchyma	Left UIQ	Not recorded	Left UIQ
L26029 primary	L26029 recurrence	L26029	LOW	1	Non-related	Passed	Non-related	1	Non-related	Non-related	Yes	Contralateral	Positive	Positive	Yes	Negative	Negative	Yes	Yes	2	-	N/a	N/a	N/a	NST	DCIS (HG)	N/a	N/a	2917	N/a	N/a	N/a	2917	7.99178	>5	N/a	N/a	N/a	N/a	N/a	N/a	N/a	N/a	N/a	N/a	N/a	N/a	N/a	N/a
L31011 primary	L31011 recurrence	L31011	LOW	N/a	N/a	N/a	N/a	1	Non-related	Non-related	Yes	Contralateral	Negative	Positive	Subsequent higher	Positive	Negative	Subsequent lower	Both different	3	1	Subsequent lower	No	Yes	NST	NST	Yes	N/a	2562	N/a	N/a	N/a	2562	7.01918	>5	N/a	N/a	N/a	N/a	N/a	N/a	N/a	N/a	N/a	N/a	N/a	N/a	N/a	N/a
L32008 primary	L32008 recurrence	L32008	LOW	0.0446429	Ambiguous	Passed	Ambiguous	1	Non-related	Non-related	Yes	Contralateral	Positive	Positive	Yes	Negative	Negative	Yes	Yes	2	2	Yes	No	Yes	NST	pleomorphic lobular	No	3395	720	3395	3696	N/a	3395	9.30137	>5	N/a	N/a	N/a	N/a	N/a	N/a	N/a	N/a	N/a	Local regional recurrence	Axilla, supraclavicular fossa, breast parenchyma	Right UOQ	Outside whole breast fields (standard treatment and new treatment 1)	N/a
L32010 primary	L32010 recurrence	L32010	LOW	N/a	N/a	N/a	N/a	1	Non-related	Non-related	Yes	Contralateral	Negative	Negative	Yes	Negative	Not available	N/a	N/a	3	2	Subsequent lower	Yes	Yes	NST	NST	Yes	N/a	245	N/a	1343	Broncho-pneumonia and cerebrovascular disease	245	0.671233	<5	N/a	N/a	N/a	N/a	N/a	N/a	N/a	N/a	N/a	N/a	N/a	N/a	N/a	N/a
[truncated: 2 more columns]
